# Supplementary material for: Impact of Nonpharmaceutical Interventions during the COVID-19 Pandemic on the Prevalence of Respiratory Syncytial Virus in Hospitalized Children with Lower Respiratory Tract Infections: A Systematic Review and Meta-Analysis
Source: Viruses. 2024 Mar 11;16(3):429. doi: 10.3390/v16030429 (PMC10974159; doi:10.3390/v16030429)
Supplement: Supplementary file 1 [file viruses-16-00429-s001.zip]

Archive with 2 entries (2 files):
- viruses-2827065_Supplementary_Material_A.pdf
- viruses-2827065_Supplementary_Material_B.pdf
